# Supplementary material for: The right to smoke and the right to smoke-free surroundings: international comparison of smoke-free psychiatric clinic implementation experiences
Source: BJPsych Open. 2021 Apr 16;7(3):e81. doi: 10.1192/bjo.2021.35 (PMC8086391; doi:10.1192/bjo.2021.35)
Supplement: Supplementary file 1 [file S2056472421000351sup001.zip]

Archive with 5 entries (5 files):
- S2056472421000351sup001.pdf
- S2056472421000351sup002.pdf
- S2056472421000351sup003.pdf
- S2056472421000351sup004.pdf
- S2056472421000351sup005.pdf
